# Supplementary material for: Evaluating effectiveness and comparative costs of hepatitis C virus self-testing service delivery models in Vietnam: A cross-sectional study
Source: PLOS Glob Public Health. 2025 Nov 3;5(11):e0005365. doi: 10.1371/journal.pgph.0005365 (PMC12582494; doi:10.1371/journal.pgph.0005365)
Supplement: S1 Table — (XLSX) [file pgph.0005365.s002.xlsx]

## Sheet: Sheet1
S1 Table. Comparative costs of HCVST and PL-HCVT models in sensitivity analysis (in US$).
Testing model	Clinics (n=10)		CBOs (n=8)
	Facility-based distribution	Clinic HCVT	Community-based distribution	CBO HCVT	Secondary distribution	Online distribution
Sensitivity analysis
Average cost per test with HCVST unit cost of $1	10.1	9.9	12.6	14.5	8.3	12.8
Average cost per HCV diagnosis with HCVST unit cost of $1	310	408	385	218	595	2581
Average cost per test with HCVST unit cost of $2	11.1	9.9	13.6	14.5	9.3	13.8
Average cost per HCV diagnosis with HCVST unit cost of $2	357	408	417	218	651	2707
Average cost per test with HCVST unit cost of $5	14.1	9.9	16.6	14.5	12.3	16.8
Average cost per HCV diagnosis with HCVST unit cost of $5	498	408	512	218	819	3085
